# Supplementary material for: Sanguinarine promotes healthspan and innate immunity through a conserved mechanism of ROS-mediated PMK-1/SKN-1 activation
Source: iScience. 2022 Feb 4;25(3):103874. doi: 10.1016/j.isci.2022.103874 (PMC8857505; doi:10.1016/j.isci.2022.103874)
Supplement: Table S1. The lifespan data related to Figures 1, 2, 3, 4B, and S1 [file mmc2.xlsx]

## Sheet: Supplementary Table 1
Supplementary Table 1. related to Figure 1, Figure 2, Figure 3, Figure 4B, Figure S1.
Strain/Treatment	Replicate	Mean lifespan±SEM (days)	Censored/Total	Max lifespan±SEM (days)	p value
N2	1	16.45±0.35	10/81	21.32±0.42
N2+0.1 μM sanguinarine		18.68±0.26	11/76	24.58±0.78	p＜0.05
N2+0.2 μM sanguinarine		21.62±0.56	9/68	27.92±0.45	p＜0.05
N2+0.4 μM sanguinarine		17.98±0.15	9/58	24.29±0.51	p＜0.05
N2	2	15.85±0.65	12/85	21.25±0.37
N2+0.1 μM sanguinarine		18.34±0.38	13/79	24.27±0.23	p＜0.05
N2+0.2 μM sanguinarine		21.94±0.49	6/57	27.42±0.42	p＜0.05
N2+0.4 μM sanguinarine		18.21±0.67	7/61	24.55±0.58	p＜0.05
N2	3	16.76±0.25	13/94	21.12±0.52
N2+0.1 μM sanguinarine		18.78±0.48	11/82	24.76±0.22	p＜0.05
N2+0.2 μM sanguinarine		21.75±0.53	7/79	27.86±0.27	p＜0.05
N2+0.4 μM sanguinarine		18.26±0.21	8/69	24.54±0.87	p＜0.05
Control	1	15.62±0.12	4/53	21.24±0.16
0.2 μM sanguinarine		21.35±0.22	6/69	27.72±0.34	p＜0.05
NAC		15.15±0.37	11/72	21.55±0.29
NAC+0.2 μM sanguinarine		15.65±0.17	10/80	21.36±0.38	p=0.226
Control	2	15.43±0.18	6/68	21.76±0.11
0.2 μM sanguinarine		21.47±0.17	11/79	27.11±0.25	p＜0.05
NAC		15.69±0.31	8/62	21.69±0.14
NAC+0.2 μM sanguinarine		15.14±0.26	5/60	21.36±0.28	p=0.148
Control	3	15.58±0.41	12/81	21.22±0.17
0.2 μM sanguinarine		21.45±0.57	9/71	27.67±0.21	p＜0.05
NAC		15.72±0.14	7/64	21.51±0.55
NAC+0.2 μM sanguinarine		15.64±0.32	4/53	21.38±0.26	p=0.267
N2	1	16.76±0.24	11/67	21.37±0.43
N2+0.2 μM sanguinarine		21.24±0.27	3/62	27.36±0.38	p＜0.05
skn-1(zu67)		12.36±0.53	12/77	18.22±0.53
skn-1(zu67)+ 0.2 μM sanguinarine		12.76±0.28	11/89	18.34±0.13	p=0.218
skn-1(zu135)		12.17±0.64	14/87	18.32±0.65
skn-1(zu135)+0.2 μM sanguinarine		12.59±0.39	11/69	18.64±0.57	p=0.341
N2	2	16.33±0.45	6/58	21.38±0.57
N2+0.2 μM sanguinarine		21.51±0.22	5/70	27.72±0.58	p＜0.05
skn-1(zu67)		12.23±0.28	12/69	18.39±0.54
skn-1(zu67)+ 0.2 μM sanguinarine		12.46±0.53	11/83	18.35±0.19	p=0.162
skn-1(zu135)		12.77±0.37	14/91	18.65±0.25
skn-1(zu135)+0.2 μM sanguinarine		12.86±0.61	11/64	18.57±0.34	p=0.259
N2	3	16.56±0.49	9/79	21.39±0.61
N2+0.2 μM sanguinarine		21.52±0.18	8/68	27.38±0.08	p＜0.05
skn-1(zu67)		12.43±0.13	11/78	18.36±0.37
skn-1(zu67)+ 0.2 μM sanguinarine		12.68±0.18	13/75	18.35±0.44	p=0.181
skn-1(zu135)		12.36±0.41	12/79	18.55±0.65
skn-1(zu135)+0.2 μM sanguinarine		12.78±0.26	10/80	18.22±0.73	p=0.279
N2	1	15.57±0.09	7/58	21.25±0.45
N2+0.2 μM sanguinarine		21.54±0.21	4/59	27.45±0.17	p＜0.05
pmk-1(km25)		10.55±0.15	11/89	15.36±0.57
pmk-1(km25)+ 0.2 μM sanguinarine		10.82±0.42	10/72	15.27±0.73	p=0.165
N2	2	15.21±0.35	11/83	21.33±0.24
N2+0.2 μM sanguinarine		21.63±0.37	5/49	27.62±0.18	p＜0.05
pmk-1(km25)		10.37±0.46	13/76	15.42±0.71
pmk-1(km25)+ 0.2 μM sanguinarine		10.75±0.23	14/89	15.62±0.84	p=0.315
N2	3	15.79±0.48	9/71	21.59±0.44
N2+0.2 μM sanguinarine		21.51±0.07	7/57	27.31±0.25	p＜0.05
pmk-1(km25)		10.75±0.51	12/75	15.21±0.14
pmk-1(km25)+ 0.2 μM sanguinarine		10.63±0.46	11/76	15.55±0.08	p=0.182
N2	1	16.21±0.55	13/95	21.32±0.36
N2+0.2 μM sanguinarine		21.54±0.27	8/76	27.38±0.52	p＜0.05
pmk-1(km25)		10.32±0.57	11/67	15.37±0.37
pmk-1(km25)+ 0.2 μM sanguinarine		10.46±0.35	12/78	15.65±0.53	p=0.361
skn-1 RNAi		12.75±0.33	13/85	18.36±0.34
skn-1 RNAi+ 0.2 μM sanguinarine		12.62±0.43	6/67	18.75±0.21	p=0.154
pmk-1;skn-1		10.76±0.47	14/75	15.63±0.24
pmk-1;skn-1+0.2 μM sanguinarine		10.55±0.32	10/79	15.51±0.19	p=0.142
N2	2	16.56±0.03	5/47	21.35±0.78
N2+0.2 μM sanguinarine		21.24±1.27	7/64	27.41±0.06	p＜0.05
pmk-1(km25)		10.35±0.42	11/78	15.44±0.82
pmk-1(km25)+ 0.2 μM sanguinarine		10.15±0.56	13/82	15.29±0.79	p=0.175
skn-1 RNAi		12.45±0.55	12/75	18.29±0.74
skn-1 RNAi+ 0.2 μM sanguinarine		12.67±0.27	7/58	18.48±0.71	p=0.224
pmk-1;skn-1		10.66±0.35	10/64	15.61±0.41
pmk-1;skn-1+0.2 μM sanguinarine		10.39±0.41	11/71	15.25±0.19	p=0.267
N2	3	16.17±0.25	5/51	21.21±0.15
N2+0.2 μM sanguinarine		21.27±0.56	7/63	27.39±0.48	p＜0.05
pmk-1(km25)		10.67±0.38	12/80	15.51±0.32
pmk-1(km25)+ 0.2 μM sanguinarine		10.45±0.35	12/89	15.72±0.26	p=0.178
skn-1 RNAi		12.68±0.17	13/72	18.65±0.31
skn-1 RNAi+ 0.2 μM sanguinarine		12.35±0.39	6/56	18.49±0.61	p=0.341
pmk-1;skn-1		10.38±0.59	14/95	15.44±0.36
pmk-1;skn-1+0.2 μM sanguinarine		10.54±0.36	12/89	15.28±0.24	p=0.251
Heat-killed PA14
N2	1	15.45±0.56	6/63	21.68±0.67
N2+0.1 μM sanguinarine		18.14±0.92	13/78	24.58±0.79	p＜0.05
N2+0.2 μM sanguinarine		21.35±0.36	10/65	27.98±0.46	p＜0.05
N2+0.4 μM sanguinarine		18.28±0.78	9/55	24.49±0.57	p＜0.05
N2	2	16.33±0.46	10/79	21.15±0.63
N2+0.1 μM sanguinarine		18.54±0.32	13/84	24.32±0.71	p＜0.05
N2+0.2 μM sanguinarine		21.36±0.45	11/76	27.67±0.31	p＜0.05
N2+0.4 μM sanguinarine		18.16±0.47	9/81	24.52±0.67	p＜0.05
N2	3	15.89±0.21	15/95	21.24±0.46
N2+0.1 μM sanguinarine		18.19±0.38	11/84	24.68±0.55	p＜0.05
N2+0.2 μM sanguinarine		21.46±0.76	14/90	27.28±0.49	p＜0.05
N2+0.4 μM sanguinarine		18.43±0.59	7/68	24.37±0.68	p＜0.05
EV	1	15.19±0.42	9/77	20.57±0.41
EV+0.2 μM sanguinarine		21.32±0.29	11/75	27.36±0.48	p＜0.05
skn-1 RNAi		12.57±0.28	8/70	18.33±0.17
skn-1 RNAi+0.2 μM sanguinarine		12.46±0.47	9/68	18.49±0.38	p=0.158
EV	2	15.59±0.43	9/66	20.63±0.32
EV+0.2 μM sanguinarine		21.36±0.79	13/75	27.64±0.13	p＜0.05
skn-1 RNAi		12.78±0.55	11/82	18.12±0.46
skn-1 RNAi+0.2 μM sanguinarine		12.35±0.83	10/78	18.47±0.78	p=0.246
EV	3	15.78±0.49	8/76	21.37±0.35
EV+0.2 μM sanguinarine		21.12±0.37	11/89	27.34±0.28	p＜0.05
skn-1 RNAi		12.48±0.17	11/80	18.76±0.32
skn-1 RNAi+0.2 μM sanguinarine		12.55±0.58	14/78	18.57±0.23	p=0.139
