# Supplementary material for: Sanguinarine promotes healthspan and innate immunity through a conserved mechanism of ROS-mediated PMK-1/SKN-1 activation
Source: iScience. 2022 Feb 4;25(3):103874. doi: 10.1016/j.isci.2022.103874 (PMC8857505; doi:10.1016/j.isci.2022.103874)
Supplement: Table S2. The survival data related to Figures 1, 2, 3, 4B, S3, and S5B [file mmc3.xlsx]

## Sheet: Supplementary Table 2
Supplementary Table 2. related to Figure 4A, Figure 5, Figure S3, S5B.
Strain/Treatment	Replicate	Mean survival±SEM (hours)	Censored/Total	Max survival±SEM (hours)	p value
S. aureus	1
N2		83.15±1.76	11/99	108.72±2.07
N2+sanguinarine		95.14±1.52	11/76	120.18±1.34	p＜0.05
S. aureus	2
N2		84.53±1.47	5/64	108.68±2.36
N2+sanguinarine		96.11±2.24	10/78	121.44±2.55	p＜0.05
S. aureus	3
N2		84.41±2.58	6/74	109.24±1.87
N2+sanguinarine		96.79±2.16	8/80	121.69±2.43	p＜0.05
E. faecalis	1
N2		95.78±1.26	12/76	120.56±1.79
N2+sanguinarine		108.35±1.32	10/79	133.68±1.48	p＜0.05
E. faecalis	2
N2		96.12±1.96	13/78	120.54±1.89
N2+sanguinarine		109.18±1.65	8/68	132.48±1.75	p＜0.05
E. faecalis	3
N2		96.34±1.72	11/98	122.45±1.06
N2+sanguinarine		108.69±2.15	6/65	134.87±1.03	p＜0.05
S. enterica	1
N2		143.58±1.45	9/80	193.42±1.87
N2+sanguinarine		168.21±1.56	7/71	216.28±2.11	p＜0.05
S. enterica	2
N2		144.41±1.77	11/89	193.39±2.24
N2+sanguinarine		169.22±1.59	10/87	216.44±2.76	p＜0.05
S. enterica	3
N2		143.79±2.55	7/68	192.78±2.11
N2+sanguinarine		168.35±2.12	7/78	217.35±1.25	p＜0.05
N2	1	84.25±1.46	12/88	108.21±1.54
N2+0.1 μM sanguinarine		96.35±1.56	11/76	120.27±1.75	p＜0.05
N2+0.2 μM sanguinarine		108.18±1.79	9/75	132.15±2.11	p＜0.05
N2+0.4 μM sanguinarine		94.25±1.73	6/65	119.54±2.21	p＜0.05
N2	2	85.19±1.46	14/77	108.56±2.26
N2+0.1 μM sanguinarine		95.78±2.23	11/85	121.15±1.71	p＜0.05
N2+0.2 μM sanguinarine		108.38±2.57	13/95	132.44±1.75	p＜0.05
N2+0.4 μM sanguinarine		96.28±2.14	10/69	120.58±1.08	p＜0.05
N2	3	84.22±1.78	11/79	108.38±2.14
N2+0.1 μM sanguinarine		96.76±1.74	14/75	121.18±1.69	p＜0.05
N2+0.2 μM sanguinarine		109.27±2.17	8/68	133.27±2.54	p＜0.05
N2+0.4 μM sanguinarine		95.13±1.64	9/79	120.68±1.72	p＜0.05
N2	1	84.28±1.17	7/78	108.68±2.38
N2+0.2 μM sanguinarine		107.21±1.35	9/75	131.27±1.54	p＜0.05
N2	2	85.87±2.45	10/88	109.16±1.59
N2+0.2 μM sanguinarine		109.16±2.89	12/78	133.48±2.05	p＜0.05
N2	3	84.78±2.56	6/68	108.49±2.08
N2+0.2 μM sanguinarine		108.65±1.79	11/67	132.87±2.32	p＜0.05
pmk-1	1	48.21±1.09	7/58	72.62±1.32
pmk-1+0.2 μM sanguinarine		48.18±1.26	5/65	72.29±1.35	p=0.125
pmk-1	2	47.87±1.76	10/70	72.16±1.79
pmk-1+0.2 μM sanguinarine		48.18±1.07	11/84	72.48±2.25	p=0.351
pmk-1	3	48.22±1.45	10/87	72.18±2.02
pmk-1+0.2 μM sanguinarine		48.56±2.01	11/89	71.98±1.55	p=0.264
skn-1	1	71.78±1.13	7/88	96.64±2.01
skn-1+0.2 μM sanguinarine		72.26±1.58	9/75	96.29±1.06	p=0.243
skn-1	2	72.18±1.47	10/90	96.78±1.48
skn-1+0.2 μM sanguinarine		72.85±2.23	12/77	97.12±1.05	p=0.175
skn-1	3	71.87±2.47	10/76	96.16±2.59
skn-1+0.2 μM sanguinarine		71.46±2.12	11/78	96.28±2.18	p=0.258
pmk-1;skn-1	1	48.25±1.32	9/78	71.57±2.17
pmk-1;skn-1 + 0.2 μM sanguinarine		47.68±1.76	6/55	72.44±1.08	p=0.156
pmk-1;skn-1	2	48.81±1.76	9/88	72.16±1.76
pmk-1;skn-1 + 0.2 μM sanguinarine		48.19±1.26	11/78	72.48±2.66	p=0.205
pmk-1;skn-1	3	48.17±2.47	11/85	72.87±1.71
pmk-1;skn-1 + 0.2 μM sanguinarine		47.48±2.06	12/90	71.68±2.44	p=0.267
atfs-1 RNAi	1	60.33±2.45	11/75	84.36±2.18
atfs-1 RNAi+0.2 μM sanguinarine		84.26±1.59	5/65	108.21±2.42	p＜0.05
atfs-1 RNAi	2	60.68±1.58	14/90	84.69±2.35
atfs-1 RNAi+0.2 μM sanguinarine		84.74±1.61	12/85	108.71±2.82	p＜0.05
atfs-1 RNAi	3	59.98±1.48	6/59	84.53±2.14
atfs-1 RNAi+0.2 μM sanguinarine		84.12±1.69	9/76	108.23±2.19	p＜0.05
